# Supplementary material for: Taste Function in Adult Humans from Lean Condition to Stage II Obesity: Interactions with Biochemical Regulators, Dietary Habits, and Clinical Aspects
Source: Nutrients. 2023 Feb 23;15(5):1114. doi: 10.3390/nu15051114 (PMC10005537; doi:10.3390/nu15051114)
Supplement: Supplementary file 1 [file nutrients-15-01114-s001.zip]

Archive with 1 entries (1 files):
- nutrients-2188480-supplementary.pdf
